# Supplementary material for: Selenium Deficiency Exacerbates Hyperoxia-Induced Lung Injury in Newborn C3H/HeN Mice
Source: Antioxidants (Basel). 2024 Mar 25;13(4):391. doi: 10.3390/antiox13040391 (PMC11047402; doi:10.3390/antiox13040391)
Supplement: Supplementary file 1 [file antioxidants-13-00391-s001.zip]

Archive with 1 entries (1 files):
- antioxidants-2893270-supplementary.pdf
